# Supplementary material for: Role of ergosterol biosynthesis in growth, drug sensitivity, and host colonization of honey bee trypanosomatid parasite, Lotmaria passim
Source: FEMS Microbes. 2026 Apr 15;7:xtag020. doi: 10.1093/femsmc/xtag020 (PMC13142150; doi:10.1093/femsmc/xtag020)
Supplement: xtag020_Supplemental_Files [file xtag020_supplemental_files.zip]

Archive with 6 entries (6 files):
- FEMSMC-2026-015.R1 supplementary data - reviews and author response.docx
- Supplementary Dataset 1.docx
- Supplementary dataset 2.docx
- Supplementary dataset 3.docx
- Supplementary Dataset 4.xlsx
- Supplementary dataset 5.docx
